# Supplementary material for: Ibrutinib Inhibits Angiogenesis and Tumorigenesis in a BTK-Independent Manner
Source: Pharmaceutics. 2022 Sep 5;14(9):1876. doi: 10.3390/pharmaceutics14091876 (PMC9506105; doi:10.3390/pharmaceutics14091876)
Supplement: Supplementary file 1 [file pharmaceutics-14-01876-s001.zip]

Archive with 1 entries (1 files):
- pharmaceutics-1787011-supplementary.pdf
